# Supplementary material for: LionVu: A Data-Driven Geographical Web-GIS Tool for Community Health and Decision-Making in a Catchment Area
Source: Geographies. Author manuscript; Available in PMC 2023 Nov 22. (PMC10665118; doi:10.3390/geographies3020015)
Supplement: supplementary materials [file NIHMS1943956-supplement-supplementary_materials.zip]

Archive with 2 entries (2 files):
- S2_Lionvu_Data.zip
- S1_data_leafletjs.zip
